# Supplementary material for: Data Resource Profile: United Kingdom National Diet and Nutrition Survey Rolling Programme (2008–19)
Source: Int J Epidemiol. 2022 May 28;51(4):e143–55. doi: 10.1093/ije/dyac106 (PMC9365634; doi:10.1093/ije/dyac106)
Supplement: dyac106_Supplementary_Data [file dyac106_supplementary_data.xlsx]

## Sheet: Supplementary Table S1 
Supplementary Table S1
UK National Diet and Nutrition Survey urinary sodium assessment between 2000 - 2019
	Period of data collection	Coverage	Sample size	Age range	Publishedk
Surveys	(dates (yrs/mths)	(countries)	(core + boost)	(years)	(year)
England sodium survey 2005/2006a	October 2005 - July 2006	England	515	19 - 64 years	2006
Wales sodium survey 2006b	May - November 2006	Wales	533	19 - 64 years	2007
UK adults sodium survey 2008c	January - May 2008	UK	692	19 - 64 years	2008
Scotland sodium survey 2006d	March - November 2006	Scotland	564	19 - 64 years	2007 & 2011
Scotland sodium survey 2009e	January 2009 - February 2010	Scotland	702	19 - 64 years	2011
NDNS: Adults sodium survey 2011f	July - December 2011	England	547	19 - 64 years	2012
NDNS: England sodium survey 2014g	May - September 2014	England	689	19 - 64 years	2016
NDNS: Scotland sodium survey 2014h	May - September 2014	Scotland	663	19 - 64 years	2016
NDNS: Northern Ireland sodium survey 2015i	February - August 2015	Northern Ireland	609	19 - 64 years	2016
NDNS: England sodium survey 2018/2019j	November 2018 - May 2019	England	596	19 - 64 years	2020
Abbreviations: NDNS, National Diet and Nutrition Survey.
aAn assessment of dietary sodium levels among adults (aged 19-64) in the general population, based on analysis of sodium in 24 hour urine samples. England 2005/06.
https://webarchive.nationalarchives.gov.uk/20140610071346/http://multimedia.food.gov.uk/multimedia/pdfs/englandsodiumreport.pdf
bAn assessment of dietary sodium levels among adults (aged 19-64) in the general population in Wales based on analysis of dietary sodium in 24 hour urine samples. 2006.
https://webarchive.nationalarchives.gov.uk/20140610071351/http://multimedia.food.gov.uk/multimedia/pdfs/walessodiumreport.pdf.
cAn assessment of dietary sodium levels among adults (aged 19-64) in the UK general population in 2008, based on analysis of dietary sodium in 24 hour urine samples.
https://webarchive.nationalarchives.gov.uk/20140610071353/http://multimedia.food.gov.uk/multimedia/pdfs/08sodiumreport.pdf.
dAssessment of dietary sodium levels in the general population.
https://webarchive.nationalarchives.gov.uk/20140807190057/http://multimedia.food.gov.uk/multimedia/pdfs/scotlandsodiumreport.pdf.
eA survey of 24 hour urinary sodium excretion in a representative sample of the Scottish population as a measure of salt intake.
https://www.foodstandards.gov.scot/publications-and-research/publications/a-survey-of-24-hour-urinary-sodium-excretion-in-a-representative-sample-of-
fNational Diet and Nutrition Survey - Assessment of dietary sodium in adults (aged 19 to 64 years) in England, 2011.
https://assets.publishing.service.gov.uk/government/uploads/system/uploads/attachment_data/file/213420/Sodium-Survey-England-2011_Text_to-DH_FINAL1.pdf.
gNational Diet and Nutrition Survey: assessment of dietary sodium Adults (19 to 64 years) in England, 2014.
https://www.gov.uk/government/statistics/national-diet-and-nutrition-survey-assessment-of-dietary-sodium-in-adults-in-england-2014.
hNational Diet and Nutrition Survey: Assessment of dietary sodium Adults (19 to 64 years) in Scotland, 2014.
https://www.foodstandards.gov.scot/publications-and-research/publications/national-diet-and-nutrition-survey-assessment-of-dietary-sodium
iNational Diet and Nutrition Survey: Assessment of dietary sodium Adults (19 to 64 years) in Northern Ireland, 2015.
https://www.food.gov.uk/sites/default/files/media/document/nisodium_0_0.pdf
jNational Diet and Nutrition Survey: Assessment of salt intake from urinary sodium in adults (aged 19 to 64 years) in England, 2018 to 2019.
https://www.gov.uk/government/statistics/national-diet-and-nutrition-survey-assessment-of-salt-intake-from-urinary-sodium-in-adults-aged-19-to-64-years-in-england-2018-to-2019
kThe dataset for the England sodium survey 2018/2019 can be found at https://beta.ukdataservice.ac.uk/datacatalogue/studies/study?id=8640.
The datasets for all other surveys can be found at https://beta.ukdataservice.ac.uk/datacatalogue/studies/study?id=8233

## Sheet: Supplementary Table S2 
Supplementary Table S2
Previous national nutrition surveys in the UK, prior to the National Diet and Nutrition Survey Rolling Programme
Survey	Period of data	Coverage (countries)	Sample size	Age range	Survey components
	collection
NDNS: Adult surveya	1986-87	UK	2197	16 - 64 years	7-day weighed food intake diary
					7-day bowel movement record
					7-day physical activity diary
					anthropometric measurements and blood pressure
					24-hour urine sample
					blood sample (for those aged 18 years and over only)
NDNS: Pre-school childrenb,c	1992-93	UK	1675	1.5 - 4.5 years	4-day weighed food intake record
					4-day record of child's bowel movements
					anthropometric measures
					blood sample
					dental examination
NDNS: Older adultsd,e	1994-95	UK	1700	65 years +	4-day weighed food intake diary
					anthropometric measurements and blood pressure
					blood and spot urine sample
					dental health examination
					visual acuity test
NDNS: Young peoplef,g	1997	UK	2127	4 - 18 years	7-day weighed food intake diary
					7-day bowel movement record
					7-day physical activity diary (for those aged 7 years and over only)
					anthropometric measurements and blood pressure
					blood and spot urine sample
					urine samples for doubly-labelled water protocol
NDNS: Adultsh,i,j	2000-01	UK	1724	19 - 64 years	7-day weighed food intake diary
					7-day bowel movement record
					7-day physical activity diary
					anthropometric and blood pressure measurements
					blood and 24-hour urine sample
					urine samples for doubly-labelled water protocol
					self-completed Psychological Restraint Questionnaire to assess
					under-reporting
					oral health questionnaire
					sample of tap water for analysis of fluoride
Low Income Diet and Nutrition Survey	2003-05	UK	3728	2 years +	4 x 24hr dietary recalls
(LIDNS)k					anthropometric measurements and blood pressure
					blood sample (for those aged 8 years and above only)
Diet and Nutrition Survey of Infants and	2011	UK	2683	4 - 18 months	4-day estimated food intake diary
Young Children (DNSIYC)l					maternal and child anthropometric measurements
					Stable isotope (D2O and 18O) dosing protocols; urine sample collections
					from mother and baby/child for measurements of breast milk intake
					(if breast-fed), fluid intake and mother/baby/child body composition
					blood sample (taken from child)
Abbreviations: DNSIYC, Diet and Nutrition Survey of Infants and Young Children; LIDNS, Low Income Diet and Nutrition Survey; NDNS, National Diet and Nutrition Survey.
aGregory F, Fister K, Tyler H, Wiseman M. The Dietary and Nutritional Survey of British Adults. London: HMSO; 1990.
Dataset location: https://beta.ukdataservice.ac.uk/datacatalogue/studies/study?id=2836#!/details
bGregory J, Collins D, Davies PS, Hughes J, Clarke P. National Diet and Nutrition Survey: Children aged 1.5 to 4.5 years. London: HMSO; 1995.
cHinds K, Gregory J. National Diet and Nutrition Survey: Children aged 1.5 to 4.5 years. London: HMSO; 1995.
Dataset location: https://beta.ukdataservice.ac.uk/datacatalogue/studies/study?id=3481
dFinch S, Doyle W, Lowe C, Bates CJ, Prentice A, Smithers G, et al. The National Diet and Nutrition Survey: people aged 65 years and over. London: TSO; 1998.
eSteele J, Sheiham A, Marcens W, Wallis AWG. National Diet and Nutrition Survey: People aged 65 years and over. London: TSO; 1998.
Dataset location: https://beta.ukdataservice.ac.uk/datacatalogue/studies/study?id=4036
fGregory J, Lowe S. National Diet and Nutrition Survey (NDNS): Young people aged 4-18 years. London: TSO; 2000.
gWalker A, Bradnock GJ, Nunn J, White D. National Diet and Nutrition Survey: Young people aged 4 to 18 years. London: TSO; 2000.
Dataset location: https://beta.ukdataservice.ac.uk/datacatalogue/studies/study?id=4243
hHenderson L, Gregory J, Irving K, Swan G. The National Diet and Nutrition Survey (NDNS): Adults aged 19-64 years. London: TSO; 2002.
iHenderson L, Gregory J, Swan G. The National Diet and Nutrition Survey (NDNS): Adults aged 19-64 years. London: TSO; 2002.
jHenderson L, Irving K, Gregory J, et al. The National Diet and Nutrition Survey (NDNS): Adults aged 19 to 64 years. London: TSO; 2003.
Dataset location: https://beta.ukdataservice.ac.uk/datacatalogue/studies/study?id=5140
k Nelson M, Erens B, Bates B, Church S, Boshier T. Low Income Diet and Nutrition Survey. London: TSO; 2007
Dataset location: https://beta.ukdataservice.ac.uk/datacatalogue/studies/study?id=5808
lLennox A, Sommerville J, Ong K, Henderson H, Allen R. Diet and Nutrition Survey of Infants and Young Children, 2011. https://www.gov.uk/government/publications/diet-and-nutrition-survey-of-infants-and-young-children-2011
Dataset location: https://beta.ukdataservice.ac.uk/datacatalogue/studies/study?id=7263

## Sheet: Supplementary Table S3
Supplementary Table S3
Nutrientsa in the UK National Diet and Nutrition Survey Rolling Programe (NDNS RP) Years 1 - 11 (2008-2019).
Total energy (MJ)
Food energy (MJ)
Total energy (kJ)
Food energy (kJ)
Total energy (kcal)
Food energy (kcal)
Protein (g)
Fat (g)
Saturated fatty acids (g)
Cis-Monounsaturated fatty acids (g)
Cis n-6 fatty acids (g)
Cis n-3 fatty acids (g)
Trans fatty acids (g)
Carbohydrate (g)
Total sugars (g)
Other sugars (g)
Starch (g)
Glucose (g)
Fructose (g)
Sucrose (g)
Maltose (g)
Lactose (g)
Non-milk extrinsic sugars (g)b
Intrinsic and milk sugars (g)b
Intrinsic and milk sugars and starch (g)b
Non-starch polysaccharides (Englyst fibre) (g)b
Free sugars (g)
AOAC Fibre (g)
Retinol (µg)c
Total carotene (µg)
Alphacarotene (µg)
Betacarotene (µg)
Betacryptoxanthin (µg)
Vitamin A (retinol equivalents) (µg)c
Vitamin D (µg)c
Vitamin E (mg)c
Thiamin (mg)c
Riboflavin (mg)c
Niacin equivalent (mg)c
Vitamin B6 (mg)c
Vitamin B12 (µg)c
Folate (µg)c
Pantothenic acid (mg)
Biotin (µg)
Vitamin C (mg)c
Sodium (mg)
Potassium (mg)c
Calcium (mg)b
Magnesium (mg)b
Phosphorus (mg)
Iron (mg)c
Haem iron (mg)
Non-haem iron (mg)
Copper (mg)c
Zinc (mg)c
Chloride (mg)
Total nitrogen (g)
Manganese (mg)
Iodine (µg)c
Selenium (µg)c
Alcohol (g)
a Nutrients are available for each participant at the individual food level, as totals per day and as averages across the recording days
b Not available for Years 10 and 11.
c With and without the contribution from supplements
